# Supplementary material for: Association of hospital nursing and postsurgical sepsis
Source: PLoS One. 2021 Oct 18;16(10):e0258787. doi: 10.1371/journal.pone.0258787 (PMC8523045; doi:10.1371/journal.pone.0258787)
Supplement: S1 Data — (CSV) [file pone.0258787.s001.csv]

staffing	education	wrk_envi
5.1720467	.61538464	mixed
3.6611111	.48979592	best
3.7201588	.44999999	mixed
4.2583332	.4642857	worst
5.1611724	.44444445	mixed
3.272743	.56962025	mixed
5.7465711	.42105263	mixed
3.7957673	.44444445	mixed
2.7955198	.63291138	mixed
5.7765436	.43137255	mixed
3.8559704	.34285715	mixed
4.7333331	.5	mixed
3.5710258	.6987952	best
4.2327023	.57291669	best
4.4921045	.58490568	best
2.9726439	.44827586	mixed
7.7135649	.30666667	mixed
4.3576388	.40000001	best
4.6973925	.37662336	mixed
6.5236111	.26666668	mixed
3.7257576	.70588237	best
4.1054282	.42553192	best
4.7299304	.48148149	mixed
3.2007208	.6226415	best
5.2024846	.40476191	worst
6.5518456	.35593221	best
5.4801588	.42857143	best
6.5300264	.64102566	mixed
5.3281817	.18604651	mixed
4.8166742	.37777779	mixed
7.5347223	.17647059	worst
5.8261905	.38461539	mixed
4.9178605	.38709676	mixed
4.6854868	.53790611	mixed
6.0585351	.48543689	mixed
8.0233335	.2857143	worst
5.6324072	.29166666	worst
5.4950981	.39240506	worst
4.707612	.29268292	mixed
4.0583334	.42857143	worst
4.4230771	.47826087	mixed
4.9019008	.48387095	mixed
4.2520328	.5090909	mixed
4.0886903	.38	worst
3.5446429	.65384614	best
4.369091	.31818181	mixed
5.9023809	.35135135	worst
3.8336017	.41726619	mixed
4.625	.25	best
3.739305	.2857143	best
2.4985237	.625	mixed
6.4823527	.19354838	mixed
5.8877845	.32352942	mixed
5.5	.5	mixed
3.9182539	.52499998	worst
3.8683333	.625	worst
4.6567945	.5	mixed
7.7180204	.25714287	mixed
4.6948352	.41935483	mixed
5.2825246	.30263159	mixed
4.8691139	.48275861	mixed
4.7628388	.41558442	mixed
5.2270832	.56	mixed
9.4899998	.29411766	worst
6.8127623	.47619048	mixed
6.3844442	.52830189	mixed
3.8939309	.65131581	best
3.5820019	.51724136	mixed
4.7886162	.40000001	best
4.0184402	.40963855	best
8.5820398	.29787233	worst
3.5003686	.30769232	best
5.4749999	.40909091	mixed
3.7459769	.46938777	mixed
5.7511411	.19047619	mixed
7.0405779	.48717949	mixed
5.9324999	.30303031	worst
5.0068626	.44827586	worst
5.3196559	.44999999	mixed
5.4179292	.32222223	worst
5.0367775	.4375	mixed
5.5866785	.64999998	mixed
4.4437609	.35955057	best
7.7366071	.3114754	worst
5.0405602	.50495052	best
4.25	.51020408	best
5.6644111	.33333334	worst
5.9453983	.22	best
3.9859753	.37313432	best
4.2253242	.53293413	best
6.626111	.37777779	mixed
7.4681854	.375	mixed
3.7876236	.51219511	best
5.1727524	.45161289	best
3.7194326	.4642857	best
4.0861416	.36170211	worst
5.3725843	.38805971	mixed
5.0552216	.59073359	mixed
4.2440848	.46551725	best
3.8916667	.54166669	mixed
4.3106699	.530303	best
4.9397058	.63157892	best
5.5956178	.32352942	mixed
5.7384686	.51020408	mixed
4.2231603	.29411766	worst
8.1531544	.39393941	mixed
3.9083333	.23999999	mixed
4.0045452	.375	best
5.1940775	.40000001	best
5.0338321	.39574468	best
8.4201393	.1724138	mixed
3.8212199	.6122449	best
5.237597	.47619048	mixed
7.6726522	.39215687	worst
4.8140268	.43548387	mixed
6.3818841	.40000001	worst
5.6742339	.38095239	mixed
5.5157142	.42307693	mixed
4.0744896	.51041669	best
10.789216	.1875	mixed
4.6634722	.44186047	mixed
3.4069445	.23809524	mixed
5.3954544	.33333334	mixed
4.5763912	.5625	mixed
5.1539106	.57824934	mixed
4.6017981	.54304636	best
4.1273146	.53333336	mixed
6.6372848	.28260869	worst
5.581759	.43181819	mixed
5.214035	.34482759	mixed
4.9131503	.44827586	mixed
4.0854635	.42857143	best
7.4240823	.36956522	best
6.4478936	.18181819	worst
5.7983503	.50285715	mixed
4.3077135	.51999998	mixed
5.8044505	.32857144	mixed
7.2061219	.32894737	worst
4.7135663	.52631581	mixed
4.8089409	.56716418	best
6.6143708	.26973686	worst
5.9624562	.19178082	worst
5.3698716	.42727274	mixed
3.7997389	.3125	mixed
4.4826488	.28395063	mixed
5.9500599	.27160493	worst
6.3408332	.081081077	mixed
5.3210154	.61904764	mixed
4.5584326	.28846154	mixed
8.0181217	.46153846	mixed
4.2068858	.41747573	mixed
7.153161	.37209302	worst
3.9369915	.4848485	mixed
4.8766127	.54639173	mixed
7.0794911	.69999999	worst
4.9574795	.41379312	best
4.0948019	.33333334	worst
5.2866898	.51020408	worst
4.5924907	.52631581	best
9.4285717	.30434781	mixed
4.9332609	.29411766	mixed
4.4661255	.40000001	mixed
4.333168	.52961671	mixed
6.2082925	.44715446	mixed
5.6624999	.16666667	worst
7.4305553	.42857143	worst
3.9644136	.3488372	best
5.0190477	.3255814	mixed
5.0346985	.47727272	mixed
4.6435714	.5	mixed
4.6328001	.60406089	mixed
3.1215277	.44999999	best
4.2657738	.3508772	mixed
4.4083333	.0625	worst
4.4718752	.36538461	worst
4.4397063	.65185183	mixed
4.2541194	.52272725	mixed
4.0868053	.33333334	mixed
6.6447277	.31034482	worst
3.7649207	.31818181	best
5.7699828	.45454547	mixed
3.5441103	.45161289	best
4.6618385	.45652175	best
9.3754759	.53846157	worst
4.8566527	.45833334	mixed
3.5283978	.61157024	best
7.4902778	.58823532	mixed
4.0321016	.46478873	mixed
4.689981	.50746268	mixed
5.4468255	.25806451	mixed
6.2782941	.40689656	mixed
9.6916666	.5714286	mixed
3.5507576	.62857145	mixed
6.100893	.43269232	best
3.2833202	.44444445	mixed
7.2129149	.36734694	mixed
6.4181819	.33333334	worst
4.0820298	.36000001	mixed
5.1370392	.39393941	mixed
3.6033731	.65384614	mixed
5.4956226	.4074074	mixed
5.4398808	.44117647	mixed
6.6278176	.38297874	mixed
5.7520447	.38181818	mixed
3.9390929	.44117647	mixed
6.3844643	.36000001	mixed
3.7383335	.23076923	mixed
4.4029412	.45945945	best
4.5107541	.56424582	mixed
4.3533688	.67539269	mixed
5.84127	.3283582	mixed
5.0302701	.35365853	worst
4.1512818	.5	best
5.8029618	.25757575	worst
3.6769617	.50925928	mixed
3.8536074	.44444445	mixed
6.3080497	.44736841	worst
5.1600027	.26249999	mixed
4.7007141	.41379312	worst
4.0852933	.35789475	best
5.7638888	.3125	mixed
5.6343136	.29333332	worst
6.7900791	.23529412	worst
5.2747326	.51136363	mixed
2.9681818	.41463414	worst
5.2751985	.21052632	best
4.1944904	.33070865	mixed
6.3528013	.3125	worst
5.7373281	.45161289	mixed
6.3234129	.21052632	worst
4.2536936	.58974361	mixed
4.7699714	.53398061	best
4.1035061	.55194807	best
4.0802798	.59210527	mixed
6.7222223	.64705884	worst
6.1277776	.42424244	mixed
5.3856535	.34285715	mixed
6.0679488	.40000001	best
4.0290475	.4528302	worst
3.934541	.3611111	mixed
4.7592645	.50607288	best
4.9759212	.45555556	best
5.1592417	.60000002	best
3.8763888	.55000001	mixed
4.355639	.42857143	worst
5.0488095	.31578946	mixed
5.1718245	.25373134	mixed
3.310816	.29166666	best
5.1514883	.43076923	best
7.1259084	.28813559	worst
4.7195239	.3888889	mixed
4.5505605	.375	mixed
3.447156	.40909091	mixed
6.1075759	.55000001	worst
3.7801588	.5	best
4.1630435	.48275861	worst
5.8802381	.55696201	mixed
4.3813491	.45535713	worst
8.3456955	.21621622	mixed
7.8504329	.5	mixed
4.1461539	.17647059	mixed
4.7252049	.61904764	best
4.8410244	.38554215	worst
3.7326152	.27027026	best
5.4551845	.25581396	worst
4.7014403	.75471699	best
5.686502	.38260868	mixed
5.3002305	.44262296	best
5.6535726	.35185185	worst
4.8097301	.74358976	best
7.8180952	.2857143	worst
4.6824999	.35820895	worst
4.7255573	.41011235	best
8.8954544	.46666667	best
5.4435339	.43269232	worst
5.6266665	.071428575	worst
4.9603786	.39473686	worst
5.3329463	.47111112	best
3.506283	.31578946	mixed
5.875	.13333334	mixed
6.2441559	.45454547	mixed
8.3292084	.2716763	mixed
5.5042863	.43137255	worst
3.2914965	.44999999	mixed
4.1639323	.46341464	mixed
6.4458332	.125	best
5.9007592	.40000001	worst
6.4486194	.48101267	mixed
6.5060539	.34482759	mixed
7.71	0	worst
6.9781427	.33663365	best
4.8892226	.45901638	mixed
5.2564936	.26666668	mixed
4.769866	.48837209	mixed
4.4892859	.37931034	best
4.4538965	.3764706	mixed
6.7877779	.36956522	mixed
7.1352563	.46153846	worst
4.7221389	.375	worst
4.3357005	.3283582	mixed
4.4010205	.41935483	mixed
3.4833333	.2857143	mixed
5.6535716	.51999998	worst
6.5824118	.55000001	best
5.469697	.13636364	mixed
2.4972222	.47368422	best
4.8759084	.34848484	mixed
3.8777723	.56603771	best
2.8540657	.48837209	best
5.121388	.53424656	best
5.9815474	.21428572	mixed
7.552381	.39024389	best
6.0388889	.23999999	mixed
8.3517656	.41935483	worst
5.5187502	.25	best
7.3389177	.42857143	best
6.3948603	.5	best
4.4663076	.4375	mixed
7.5	.5	worst
3.696476	.5272727	best
7.4771428	.26530612	worst
3.395	.4375	mixed
5.3248186	.31884059	mixed
4.6112351	.62068963	worst
4.1281972	.52777779	mixed
2.9194443	.33333334	worst
4.1437731	.2631579	best
4.7731805	.453125	mixed
9.1307688	.1	mixed
6.261405	.23958333	mixed
2.7959707	.33333334	best
6.7272725	.53846157	worst
4.761189	.58333331	mixed
3.5091915	.44680852	mixed
6.9459977	.32352942	mixed
3.7482073	.38805971	mixed
4.5345116	.43181819	mixed
3.6311653	.63380283	mixed
6.0385714	.2631579	mixed
5.742424	.11764706	mixed
4.6163812	.44864866	mixed
5.3247128	.32727271	mixed
4.84798	.3548387	mixed
5.3646998	.2972973	mixed
4.6436706	.38095239	mixed
3.5723619	.55029583	best
3.7645562	.53571427	worst
5.6218414	.28301886	mixed
3.4062629	.44444445	best
6.537879	.47058824	best
7.22995	.59090906	worst
7.4508629	.14705883	worst
2.9395061	.27586207	best
5.704215	.58620691	mixed
5.1144199	.57823128	best
5.2850261	.27906978	mixed
2.8739164	.51282054	mixed
5.3991814	.44	worst
4.7389731	.41999999	mixed
5.5092592	.15384616	worst
5.7116666	.625	mixed
6.7545457	.1875	best
5.0981426	.35714287	worst
5.8843508	.2631579	worst
6.060101	.375	worst
6.8454614	.34782609	best
6.3698788	.375	worst
4.6843987	.40000001	worst
4.9445758	.63358778	mixed
7.2743053	.52380955	mixed
4.9688888	.5	mixed
5.8581634	.40909091	worst
3.9823263	.44036698	best
3.8631446	.58490568	mixed
4.2105751	.39473686	mixed
5.3540964	.48387095	best
4.8099442	.42857143	mixed
4.6309524	.5	best
4.3833332	.49056605	mixed
4.9557905	.5	best
5.6681705	.36000001	mixed
6.2750001	.23529412	worst
6.1420636	.125	mixed
3.5983405	.62162161	mixed
3.462173	.45333335	mixed
9.1583338	.2857143	worst
4.3160415	.54545456	mixed
6.8401465	.60000002	worst
5.5964284	.10526316	best
4.3726573	.31707317	mixed
3.9531565	.47826087	best
4.7487178	.37037036	mixed
6.8371911	.36274511	mixed
5.9757938	.21212122	mixed
3.1551378	.31034482	worst
8.3916664	.11764706	worst
3.2721708	.37931034	best
5.8921142	.5714286	best
3.8603809	.44444445	mixed
4.5561867	.44117647	worst
4.8651404	.54901963	mixed
6.4153848	.45454547	mixed
6.2071157	.47619048	worst
5.3277779	.22580644	mixed
12.345575	.2857143	worst
3.9685299	.48387095	best
5.0644674	.58513933	mixed
4.2944446	.095238097	mixed
5.6479201	.40441176	best
5.5236454	.35593221	mixed
5.823977	.54945058	mixed
6.6882143	.20689656	mixed
5.9060001	.47058824	worst
5.0268474	.33333334	worst
8.2981482	.40000001	mixed
7.9888887	.42307693	worst
4.9991083	.33628318	mixed
4.8275614	.3773585	best
4.6754761	.34375	mixed
5.3732638	.40697673	mixed
4.1787701	.50847459	mixed
4.6686354	.43103448	worst
4.5599999	.36363637	best
7.3366666	.31578946	worst
5.0465283	.43589744	mixed
5.7922077	.375	best
5.5284691	.62222224	mixed
5.9460678	.1875	mixed
4.9921298	.38461539	mixed
7.689394	.25	worst
3.1670337	.33707866	worst
4.4047618	.31578946	mixed
5.4333334	.47826087	mixed
5.5351615	.40816328	mixed
5.0776534	.33962265	mixed
5.3194447	.33333334	worst
2.9188056	.58227849	best
8.6161613	.5	best
5.8836884	.51428574	best
4.3774662	.26190478	mixed
4.6888227	.52173913	best
5.3463264	.2857143	worst
5.8095255	.62162161	best
5.6458335	.26666668	worst
7.5901589	.29166666	mixed
5.4982991	.47619048	worst
5.6889811	.5	best
6.2068701	.42105263	mixed
3.6563063	.46000001	best
5.715034	.384	mixed
3.3181818	.33802816	mixed
7.6319728	.1	mixed
4.5500002	.60000002	mixed
7.89359	.28	worst
6.1763844	.49295774	best
4.1452079	.49462366	mixed
4.5913167	.36363637	worst
5.0823979	.53125	best
7.5189939	.33333334	best
4.5676742	.37190083	best
3.3232324	.25	mixed
5.7356548	.5	mixed
4.6002192	.42222223	mixed
7.3825002	.43902439	worst
3.9141665	.35294119	mixed
5.3974271	.37837839	worst
3.7273371	.60550457	best
5.6121211	.33333334	mixed
7.7446971	.25	mixed
6.8598552	.30000001	mixed
5.9686537	.36538461	mixed
3.8908069	.4074074	mixed
9.439394	.27777779	mixed
4.8959184	.29411766	best
11.841666	.34482759	worst
2.8185484	.47692308	best
5.5704117	.37804878	mixed
5.5664682	.34285715	mixed
5.1163816	.49714285	best
4.4971223	.41414142	best
3.2235653	.41666666	mixed
6.1731482	.23529412	mixed
4.2829876	.38157895	best
4.2161641	.34545454	best
6.3602486	.29787233	mixed
5.3143148	.44285715	mixed
6.0804029	.33333334	best
5.6341271	.43055555	best
3.0234182	.48863637	mixed
3.10851	.58181816	best
5.5809522	.43478259	best
5.0413413	.33333334	mixed
2.5654814	.52380955	best
5.5139194	.38461539	worst
5.2763081	.29824561	worst
5.0280828	.33333334	mixed
3.1366189	.53125	mixed
7.137897	.15000001	worst
3.1569598	.29166666	worst
6.3310118	.43292683	worst
5.5326176	.40322581	mixed
5.0523992	.55882353	best
4.8436508	.31034482	best
4.9018178	.44936708	mixed
4.6482954	.63157892	mixed
4.331296	.39664805	mixed
3.3019006	.60301507	best
3.6444445	.38461539	mixed
4.1059113	.41304347	best
2.9137356	.41176471	best
2.602381	.5	mixed
10.992424	.42105263	mixed
5.5061445	.30000001	mixed
5.5498056	.33333334	worst
9.008069	.23809524	worst
4.1355634	.74269009	best
7.1909089	.52173913	worst
6.0525999	.41333333	mixed
6.851233	.41860464	worst
7.2685065	.40000001	worst
6.4991636	.51219511	mixed
6.5854678	.45833334	mixed
5.9854665	.32727271	mixed
7.8222857	.36666667	worst
5.1915984	.33333334	mixed
5.3010416	.45454547	mixed
3.4136055	.34999999	best
3.9095805	.46875	mixed
4.7721415	.40000001	mixed
5.3253231	.375	mixed
4.0599489	.37777779	best
5.8184805	.18181819	mixed
4.6750002	.47058824	best
4.438231	.421875	worst
4.7152381	.35714287	mixed
4.2532854	.64473683	mixed
5.5362167	.4954955	mixed
8.0841932	.46666667	mixed
7.7894735	.23999999	worst
5.1755953	.66666669	mixed
3.7560005	.69536424	best
4.694911	.41176471	worst
4.9314814	.51999998	mixed
5.3961639	.66666669	worst
6.9461112	.32499999	worst
6.5893941	.31578946	worst
4.8407779	.5	mixed
4.5947919	.42424244	best
5.4222221	.48148149	worst
6.6538463	.44	mixed
6.1075091	.33333334	mixed
3.7683024	.36734694	best
5.1897421	.40625	mixed
3.710119	.68421054	mixed
7.4743695	.2820513	mixed
5.1149125	.55737704	worst
4.8616996	.63461536	best
5.1198115	.35294119	worst
5.1537628	.34693879	worst
5.6666665	.31999999	mixed
4.0478072	.33333334	worst
4.1255336	.4868421	best
3.829262	.62244898	mixed
6.2746248	.5	mixed
4.8937464	.40000001	worst
6.279398	.29850745	mixed
4.7857566	.33333334	mixed
5.5814285	.3125	mixed
